# Supplementary material for: Atmospheric Concentration of CO2 and PM2.5 at Salina, Stromboli, and Vulcano Islands (Italy): How Anthropogenic Sources, Ordinary Volcanic Activity and Unrests Affect Air Quality
Source: Int J Environ Res Public Health. 2022 Apr 15;19(8):4833. doi: 10.3390/ijerph19084833 (PMC9027128; doi:10.3390/ijerph19084833)
Supplement: Supplementary file 1 [file ijerph-19-04833-s001.zip]

Archive with 1 entries (1 files):
- ijerph-1652493-supplementary.xlsx
