# Supplementary material for: Atmospheric Concentration of CO2 and PM2.5 at Salina, Stromboli, and Vulcano Islands (Italy): How Anthropogenic Sources, Ordinary Volcanic Activity and Unrests Affect Air Quality
Source: Int J Environ Res Public Health. 2022 Apr 15;19(8):4833. doi: 10.3390/ijerph19084833 (PMC9027128; doi:10.3390/ijerph19084833)
Supplement: Supplementary file 1 [file ijerph-19-04833-s001.zip › ijerph-1652493-supplementary.xlsx]

## Sheet: STR-09-2020
Longitudine	Latitudine	Point	PM 2.5 µg m-3	PM 10 µg m-3	Particolato x L	CO2 (ppm)	T (°C)	RH (%)	Leave + nota
15.2363	38.8037	1	14.3	22	2220	667	28	70
15.2353	38.8044	2	10.6	16.6	1575	621	28	70
15.2348	38.8045	3	10.9	15.8	1549	635	28	70
15.2336	38.8052	4	9.4	12.6	1320	608	28	70
15.2325	38.8059	5	8.8	13.5	1315	569	28	70
15.232	38.8064	6	10	13.3	1304	532	28	70
15.2313	38.807	7	10.3	15.3	1552	520	28	70
15.2299	38.8074	8	12.2	18.4	1752	509	28	70
15.2291	38.8078	9	10.7	16.9	1630	493	28	70
15.2285	38.8083	10	9.3	14.4	1388	485	28	70
15.2288	38.8094	11	11.2	17.5	1651	475	28	70
15.2281	38.8098	12	13.5	20.5	2016	512	28	70
15.2273	38.8099	13	10.4	15.8	1554	505	28	70
15.2261	38.8101	14	15.9	22.5	2250	507	28	70
15.2273	38.8098	15	13	20.1	1948	516	28	70
15.2281	38.8097	16	10.7	17.5	1636	516	28	70
15.2288	38.8094	17	11.7	18.2	1755	512	28	70
15.2298	38.8094	18	10.4	14.6	1529	508	28	70
15.2307	38.8091	19	10.3	14.6	1547	494	28	70
15.2312	38.8087	20	11.4	18	1696	493	28	70
15.2321	38.8086	21	12.6	18	1888	499	28	70
15.2331	38.8084	22	11.7	17.8	1788	495	28	70	pennacchio
15.2336	38.808	23	10.8	16.4	1577	508	28	64
15.2347	38.807	25	13.8	21.4	2102	508	28	64
15.2353	38.8067	26	10.2	15.8	1568	537	28	64
15.2367	38.8062	27	8	12.5	1191	547	28	64
15.2383	38.8059	28	8.1	11.8	1284	520	28	64
15.2394	38.806	29	11.8	16.5	1686	514	28	64
15.2399	38.8056	30	10.1	15.7	1517	512	28	64
15.2397	38.8053	31	10.6	15.9	1588	489	28	64
15.2389	38.8053	32	9.4	13.8	1405	483	28	64
15.2378	38.8051	33	10.3	15.2	1507	470	28	64
15.2371	38.8047	34	17.5	27.8	2488	466	28	64
15.2361	38.8039	35	10.2	15.2	1582	471	28	64
15.2362	38.8037	36	12.8	20.7	1903	475	28	64
15.2369	38.803	37	9.9	15.3	1466	464	31	64
15.2382	38.803	38	8.3	12.6	1315	461	31	64
15.238	38.8024	39	10.8	15.9	1613	463	31	59
15.2382	38.8017	40	9.7	14.4	1507	500	31	59
15.2382	38.8011	41	8.6	13	1285	498	31	59
15.2385	38.8002	42	9.9	14.3	1501	495	31	59
15.2384	38.7999	43	10.5	15	1598	495	32	56
15.2383	38.799	44	11.5	18.1	1722	504	32	56
15.2382	38.7983	45	12.3	18.2	1817	504	32	56
15.2377	38.7972	46	12.5	20.1	1880	484	32	56
15.2375	38.7972	48	8.7	12	1334	476	33	55
15.2382	38.797	49	8.9	14.7	1464	584	33	55
15.2386	38.7975	50	7.3	10.7	1087	533	33	55
15.239	38.7979	51	9.4	14.5	1406	538	33	55
15.2396	38.7987	52	11.9	17.3	1758	531	33	55
15.24	38.7995	53	7.6	11.9	1130	526	33	55
15.2405	38.8002	54	9	12.9	1330	516	33	55	GNV
15.241	38.8013	55	10.3	15.8	1608	517	33	55
15.2413	38.8018	56	8.5	12	1227	518	33	55	ENEL
15.2415	38.8021	57	8.9	14.2	1336	513	33	55
15.242	38.8032	58	8.7	13.4	1419	485	33	55
15.2423	38.8041	59	13.4	19.4	2010	490	33	55
15.2408	38.805	60	13.6	20.9	1964	497	33	55
15.2399	38.8056	61	14.4	21.6	2060	506	33	55
15.2393	38.8063	62	11.1	16.8	1615	632	30	66
15.242	38.8042	63	14.1	19	2102	563	30	66
15.2413	38.8041	64	11.4	17	1705	551	30	66
15.2403	38.8042	65	12.3	19.1	1818	537	30	66
15.2395	38.8041	66	6.8	10.1	1029	532	30	66
15.2391	38.8039	67	9.7	14	1344	525	30	66
15.2386	38.8036	68	10.3	15.5	1515	527	30	66
15.2384	38.8033	69	9.7	15.1	1442	527	30	66
15.2382	38.8031	70	8.9	12.9	1348	529	30	66
15.2357	38.8042	71	13.6	18.8	2208	601	26	72	Foglia vicino La Lampara
15.2333	38.8059	72	10.4	16.6	1620	635	26	72
15.2337	38.8064	73	9.1	13.5	1361	619	26	72
15.234	38.8066	74	10.7	16.4	1599	606	26	72
15.2343	38.8067	75	10.8	16.5	1675	595	26	72
15.2325	38.8085	76	10.4	16.3	1591	551	26	72
15.2322	38.8081	77	10.5	14.2	1502	540	26	72
15.2318	38.8077	78	10.4	16.7	1581	536	26	72
15.2315	38.8073	79	12.8	18.3	1866	536	26	72
15.2291	38.8078	80	10.5	16.2	1600	525	26	72
15.2293	38.8083	81	10.5	16.2	1524	671	26	72
15.2296	38.8088	82	9.5	14.4	1432	686	26	72
15.2298	38.8093	83	8.9	13.4	1329	715	26	72
15.2311	38.8088	84	10	15.8	1514	613	26	72	Foglia cappelletta perimetrale
15.2373	38.8056	85	9.1	13.7	1544	523	26	72
15.2368	38.805	86	10	14.8	1589	516	26	72
15.2364	38.8048	87	25.6	35.6	3879	526	26	72
15.236	38.8048	88	12.2	17.7	1879	535	26	72
15.2376	38.8027	89	13	18.6	1985	593	26	72
15.2363	38.8022	90	9.8	13.3	1492	568	26	72
15.235	38.8017	91	135	140	12000	553	26	72	vicino COA pennacchio
15.2345	38.8015	92	64	93	9935	557	26	72	vicino COA pennacchio
15.2341	38.8022	93	13.3	17.8	1941	569	26	72
15.2343	38.8027	94	16.2	22.2	2460	578	26	72
15.2344	38.8015	95	13	16.6	1957	562	26	72	Foglie vicino COA

## Sheet: STR-01-2021
Longitude	Latitude	Point	PM 2.5 µg m-3	PM 10 µg m-3	Particolato x L	CO2 (ppm)	T (°C)	RH (%)	Leaves
520905	4.29469e+06	1	1.7	2.2	240	400	15	60
520934	4.29477e+06	2	1.4	2.2	219	400
520959	4.29481e+06	3	1.2	2.1	178	400
520983	4.29485e+06	4	1.8	2.5	276	413
521003	4.29492e+06	5	2.1	3.1	306	411
521043	4.29507e+06	6	1.9	2.4	272	412
520965	4.29511e+06	7	1	1.3	158	415
520917	4.29516e+06	8	1.9	3.1	292	425
520866	4.29521e+06	9	0.9	1.1	121	421
520818	4.29525e+06	10	1.6	1.7	184	415
520752	4.29528e+06	11	2.9	4.7	401	400
520708	4.29527e+06	12	1.5	2.4	239	400
520619	4.29527e+06	13	2	3	306	400
520557	4.29531e+06	14	2.3	2.9	346	400
520464	4.29533e+06	15	0.6	0.9	110	400
520406	4.29536e+06	16	0.8	1	124	400
520358	4.2954e+06	17	1.3	1.5	146	400
520314	4.29544e+06	18	4	5.5	576	400
520279	4.29551e+06	19	1.2	2	186	400
520227	4.29554e+06	20	1.1	1.2	166	400
520181	4.29554e+06	21	0.8	1.2	126	400
520106	4.29559e+06	22	1.9	3	275	400
520062	4.29559e+06	23	1.2	1.9	184	400
519993	4.29563e+06	24	1.3	1.8	200	400
519957	4.29565e+06	25	0.9	1.3	144	400
519884	4.29567e+06	26	1.1	2.2	207	400
519827	4.29567e+06	27	1.7	2.3	258	400
519746	4.2957e+06	28	0.8	1.2	117	400
519691	4.2957e+06	29	1.2	2.2	203	400
519853	4.29562e+06	30	3.8	6	564	400
519849	4.29557e+06	31	0.8	1.1	132	400
519852	4.2955e+06	32	0.8	1	121	400
519886	4.29547e+06	33	3.4	5.6	395	400
519946	4.29543e+06	34	1.4	2.9	261	400
520037	4.2954e+06	35	1	1.4	147	400
520108	4.29535e+06	36	1.2	1.3	160	400
520172	4.29527e+06	37	0.8	1.1	136	400
520236	4.29521e+06	38	1.6	3	254	400
520294	4.29517e+06	39	0.8	1.4	139	400
520381	4.29511e+06	40	1.3	2.3	219	400
520428	4.2951e+06	41	1.3	1.5	203	400
520482	4.29506e+06	42	4.8	7.5	739	400
520511	4.29502e+06	43	3.9	6	560	400
520566	4.29496e+06	44	1.6	1.8	254	400
520633	4.29495e+06	45	3.3	4.7	514	400
520691	4.29493e+06	46	3.5	5.3	512	400
520662	4.29492e+06	47	2.3	3.4	382	400
520604	4.2949e+06	48	1.4	2.1	195	400
520503	4.29485e+06	49	1.1	1.5	175	400
520361	4.29478e+06	50	1.7	3.2	272	400
520319	4.29489e+06	51	1.4	1.8	206	429
520665	4.29488e+06	52	3.6	5.7	527	401
520678	4.29484e+06	53	1.8	3	276	400
520727	4.29484e+06	54	2.3	2.6	404	400
520681	4.29481e+06	55	44.7	6	780	400
520686	4.29473e+06	56	6.7	7.33	844	400
520703	4.29471e+06	57	4.2	4.6	652	400
520751	4.29471e+06	58	9.1	11.8	1456	400
520717	4.29467e+06	59	2.5	4.1	381	400
520711	4.29461e+06	60	10.7	13.9	1609	400
520706	4.29456e+06	61	7.5	9.8	1130	400
520695	4.29449e+06	62	4.2	4.6	381	400
520686	4.29442e+06	63	5.6	7.6	782	400
520659	4.29433e+06	64	2.9	4.5	443	400
520652	4.2943e+06	65	2.9	4.1	398	400
520680	4.29427e+06	66	1.7	2.7	400	400
520717	4.29433e+06	67	2.9	3.9	664	400
520742	4.29438e+06	68	3.1	4.9	454	400
520791	4.29443e+06	69	1.9	3.1	287	400
520813	4.29447e+06	70	2.5	3.4	410	400
520800	4.29454e+06	71	3.4	2.7	304	400
520758	4.2946e+06	72	1.2	2	192	400
520746	4.29468e+06	73	7.5	13.7	1055	400
520828	4.29467e+06	74	3.3	3.5	483	400
520895	4.29467e+06	75	0.7	0.7	106	400
520858	4.29475e+06	76	1.8	3.3	321	400
520789	4.2948e+06	77	1.8	2.9	266	400
520729	4.29481e+06	78	1.4	1.9	204	400

## Sheet: STR-04-2021
Longitudine	Latitudine	Point	PM 2.5 µg m-3	PM 10 µg m-3	Particolato x L	CO2 (ppm)	T (°C)	RH (%)	Leave + nota
519164	4.29524e+06	1	6.1	9.5		410	21	63
519136	4.29526e+06	2	6.7	10.5		410	21	63
519109	4.2952e+06	3	7.6	11.5		410	21	63
519026	4.2952e+06	4	6.3	8.4		410	21	63
518989	4.29523e+06	5	6.4	9.7		410	21	63
518959	4.29522e+06	6	8.2	10.9		410	21	63
518891	4.29525e+06	7	4.6	6.1		410	21	63
518845	4.29526e+06	8	7.4	10.9		410	21	63
518760	4.29528e+06	9	11.1	16.9		410	21	63
518665	4.29531e+06	10	6.9	9.6		410	21	63
518776	4.29532e+06	11	7.5	10.7		410	21	63
518726	4.29534e+06	12	7.2	9.6		410	21	63
518667	4.29538e+06	13	6.6	8.8		410	21	63
518629	4.29536e+06	14	5.9	7.6		410	21	63
518661	4.29539e+06	15	8.2	12		410	21	63
518723	4.29539e+06	16	7.7	11.8		410	21	63
518774	4.29541e+06	17	8	11.6		410	21	63
518706	4.29542e+06	18	8.1	11.2		410	21	63
518691	4.29543e+06	19	9.6	14.6		410	21	63
518735	4.29545e+06	20	8.4	12.8		410	21	63
518750	4.29546e+06	21	8	12		410	21	63
518716	4.29547e+06	22	7.3	10.1		410	21	63
518748	4.29549e+06	23	7.4	11.6		410	21	63
518725	4.2955e+06	24	7.7	11.4		410	21	63
518685	4.29548e+06	25	8.7	12.4		410	21	63
518609	4.29547e+06	26	5.2	8.2		410	21	63
518537	4.29543e+06	27	8.9	12.6		410	21	63
518704	4.29552e+06	28	5.6	8.8		410	21	63
518750	4.29555e+06	29	7.4	11.9		410	21	63
518719	4.29557e+06	30	7.9	11.9		410	21	63
518757	4.29557e+06	31	8.1	12.5		410	21	63
518726	4.29559e+06	32	8.3	12.4		410	21	63
518759	4.29565e+06	33	8.9	11.9		410	21	63
518772	4.2957e+06	34	8.3	12.2		410	21	63
518765	4.29574e+06	35	7.6	11.8		410	21	63
518844	4.29576e+06	36	11.2	16		410	21	63
518969	4.29579e+06	37	5	6.8		410	21	63
519104	4.29577e+06	38	8.5	12.7		410	21	63
519161	4.29574e+06	39	8.2	11.2		410	21	63
519281	4.29573e+06	40	9.2	13.2		410	21	63
519384	4.29571e+06	41	7.4	10.5		410	21	63
519457	4.29567e+06	42	10.7	15.8		410	21	63
519400	4.29573e+06	43	8.2	11.2		410	21	63
519471	4.29569e+06	44	7.8	11.4		410	21	63
519431	4.29575e+06	45	7	11		410	21	63
519494	4.29574e+06	46	8.1	11.6		410	21	63
519554	4.29567e+06	47	9.6	15.5		410	21	63
519599	4.29565e+06	48	8.5	12.5		410	21	63
519579	4.2957e+06	49	8.5	12		410	21	63
519663	4.29565e+06	50	6	8.8		410	21	63
519611	4.29573e+06	51	7.3	12		410	21	63
519689	4.2957e+06	52	12	17.8		410	21	63
519752	4.2957e+06	53	13.8	25		410	21	63
519829	4.29567e+06	54	9	13.1		410	21	63
519867	4.29565e+06	55	6.7	10.4		410	21	63
519847	4.29559e+06	56	7.3	11		410	21	63
519841	4.29554e+06	57	6.1	8.7		410	21	63
519886	4.29547e+06	58	7.1	11		410	21	63
520010	4.29541e+06	59	5.7	8.2		410	21	63
520093	4.29537e+06	60	7.7	10.3		410	21	63
520144	4.29532e+06	61	8	12		410	21	63
520182	4.29526e+06	62	5.1	7.7		410	21	63
520252	4.2952e+06	63	6.4	10		410	21	63
520310	4.29516e+06	64	6.6	9.3		410	21	63
520379	4.29511e+06	65	5.8	10.6		410	21	63
520430	4.2951e+06	66	6.1	9		410	21	63
520503	4.29504e+06	67	8.6	11.2		410	21	63
520532	4.295e+06	68	6.6	9.6		410	21	63
520597	4.29494e+06	69	6.8	10.6		410	21	63
520688	4.29495e+06	70	6.8	10.8		410	21	63
520670	4.29488e+06	71	7.1	9.9		410	21	63
520680	4.29484e+06	72	9.5	13		410	21	63
520683	4.29474e+06	73	10.5	14.1		410	21	63
520716	4.29464e+06	74	8.4	13.6		410	21	63
520701	4.29455e+06	75	8.7	12.6		410	21	63
520699	4.2945e+06	76	6.6	9.7		410	21	63
520684	4.29442e+06	77	6.1	9.2		410	21	63
520648	4.2943e+06	78	8	11.8		410	21	63
520636	4.29433e+06	79	8.4	12.8		410	21	63
520682	4.29428e+06	80	6.5	9.3		410	21	63
520736	4.29436e+06	81	6.6	10.4		410	21	63
520731	4.29432e+06	82	7.1	10.8		410	21	63
520772	4.29439e+06	83	6.5	9.4		410	21	63
520817	4.29448e+06	84	9.1	13		410	21	63
520847	4.29455e+06	85	9.8	13		410	21	63
520888	4.29464e+06	86	5.9	7.6		410	21	63
520912	4.29472e+06	87	10.7	15.1		410	21	63
520956	4.29481e+06	88	5.4	7.7		410	21	63
520992	4.29488e+06	89	5.9	9.4		410	21	63
521042	4.29507e+06	90	9	13.8		410	21	63
520957	4.29512e+06	91	8.4	13.6		410	21	63
520878	4.29519e+06	92	9.4	12		410	21	63
520836	4.29522e+06	93	8.3	12.5		410	21	63
520761	4.2952e+06	94	9	12.8		410	21	63
520634	4.29516e+06	95	8.2	11.2		410	21	63
520580	4.2951e+06	96	10.7	15		410	21	63
520506	4.29504e+06	97	9.9	14		410	21	63
520833	4.29524e+06	98	9.7	16.2		410	21	63
520771	4.29529e+06	99	8.4	11.6		410	21	63
520699	4.29527e+06	100	10.5	14.8		410	21	63
520554	4.2953e+06	101	7.2	10.2		410	21	63
520493	4.29532e+06	102	11.9	16.9		410	21	63
520432	4.29535e+06	103	10	14.3		410	21	63
520377	4.29538e+06	104	9.9	14.4		410	21	63
520316	4.29544e+06	105	9.4	14.9		410	21	63
520279	4.2955e+06	106	7.6	12.2		410	21	63
520206	4.29555e+06	107	8	12.6		410	21	63
520145	4.29557e+06	108	8.2	12.1		410	21	63
520095	4.29558e+06	109	7.6	10.7		410	21	63
520025	4.29561e+06	110	8.3	12.4		410	21	63
519949	4.29565e+06	111	8.6	12.3		410	21	63
519882	4.29567e+06	112	7.3	10.7		410	21	63
519930	4.29559e+06	113	9.4	13.1		410	21	63
519905	4.29552e+06	114	9.3	12.8		410	21	63
519919	4.29549e+06	115	10.2	15.6		410	21	63
519942	4.29555e+06	116	8.9	12.7		410	21	63
519962	4.2956e+06	117	8.8	12.9		410	21	63
520008	4.29558e+06	118	7	10.3		410	21	63
519976	4.29552e+06	119	8.8	14.1		410	21	63
519947	4.29547e+06	120	7.9	11.9		410	21	63
520051	4.29544e+06	121	8.1	12.5		410	21	63
520100	4.2955e+06	122	7.1	9.9		410	21	63
520150	4.29549e+06	123	6.4	10		410	21	63
520112	4.29543e+06	124	8.6	11.5		410	21	63
520079	4.29541e+06	125	8.9	14.2		410	21	63
520167	4.29533e+06	126	7.7	12		410	21	63
520206	4.29536e+06	127	8.6	12.9		410	21	63
520239	4.29539e+06	128	8	11.3		410	21	63
520285	4.2954e+06	129	7.8	10.8		410	21	63
520234	4.29534e+06	130	8.3	11.7		410	21	63
520258	4.29527e+06	131	7.9	11.5		410	21	63
520312	4.29533e+06	132	7	10.1		410	21	63
520391	4.29517e+06	133	8.7	13.1		410	21	63
520437	4.29522e+06	134	6.6	9.3		410	21	63
520523	4.29522e+06	135	14.5	20		410	21	63
520601	4.2952e+06	136	9.1	15.4		410	21	63
520536	4.29515e+06	137	7.8	11.2		410	21	63
520680	4.29498e+06	138	6.8	9.5		410	17	75
520690	4.29505e+06	139	6.2	9.8		410	17	75
520754	4.2951e+06	140	6.9	11		410	17	75
520817	4.29512e+06	141	6.5	10.3		410	17	75
520778	4.29506e+06	142	6.1	9		410	17	75
520735	4.29502e+06	143	6.6	9.7		410	17	75
520701	4.29499e+06	144	7.9	11.5		410	17	75
520731	4.29497e+06	145	8	12.3		410	17	75
520767	4.29496e+06	146	5.3	8.1		410	17	75
520802	4.29495e+06	147	5.2	7.3		410	17	75
520885	4.29497e+06	148	5.1	7.6		410	17	75
520899	4.29492e+06	149	5.5	7.2		410	17	75
520818	4.2949e+06	150	7	10.6		410	17	75
520756	4.29489e+06	151	7.7	13.1		410	17	75
520698	4.29489e+06	152	7.3	12.1		410	17	75
520723	4.29484e+06	153	5.8	8.3		410	17	75
520779	4.29484e+06	154	4.1	5.7		410	17	75
520833	4.29486e+06	155	4.6	7.4		410	17	75
520908	4.29486e+06	156	6.1	9.5		410	17	75
520834	4.29475e+06	157	6.8	10.7		410	17	75
520750	4.29481e+06	158	7	11.3		410	17	75
520704	4.29474e+06	159	8.1	11.3		410	17	75
520747	4.29471e+06	160	6.1	8.4		410	17	75
520833	4.2947e+06	161	6	8.9		410	17	75
520826	4.29468e+06	162	8.3	12.6		410	17	75
520774	4.29468e+06	163	7.1	9.6		410	17	75
520752	4.29461e+06	164	6.9	10.5		410	17	75
520796	4.29455e+06	165	6.8	11.2		410	17	75
520730	4.29439e+06	166	10	14.4		410	17	75
520735	4.2945e+06	167	8.9	12.8		410	17	75
520758	4.29465e+06	168	10	14		410	17	75

## Sheet: SAL-01-2021
Longitude	Latitude	Point	PM 2.5 µg L-1	PM 10 µg L-1	Particolato x L	CO2 (ppm)	T (°C)	RH (%)	Leaves
488982	4.26836e+06	1	1.4	2.6	210	400	14	58
488983	4.26831e+06	2	1.7	2.5	242	400			1
488963	4.26822e+06	3	1.6	1.8	276	400			1
488932	4.26811e+06	4	0.6	0.8	91	400
488904	4.26804e+06	5	0.7	0.9	110	400
488827	4.26789e+06	6	1.5	2.4	220	411
488798	4.26782e+06	7	2.7	4.3	417	400			1
488816	4.26766e+06	8	1	1.5	160	400
488803	4.26768e+06	9	1.5	2.7	276	400			1
488766	4.26761e+06	10	1.4	2.2	220	400
488706	4.26754e+06	11	2.1	3.9	341	400
488652	4.26747e+06	12	1.1	1.6	168	400
488600	4.26738e+06	13	1.6	2.2	238	400
488560	4.2673e+06	14	1	1.5	154	400
488529	4.2672e+06	15	0.6	1	108	400
488508	4.26702e+06	16	0.8	1.5	144	400
488427	4.26697e+06	17	1	1.8	180	400
488500	4.26693e+06	18	0.5	0.8	84	400
488483	4.26683e+06	19	0.6	0.6	90	400
488491	4.26666e+06	20	1	1.3	158	400
488503	4.26656e+06	21	1.7	2.9	248	400
488414	4.26644e+06	22	1.1	1.7	171	400
488534	4.26633e+06	23	1.1	1.5	162	400			1
488558	4.26605e+06	24	0.5	0.7	77	400			1
488552	4.26591e+06	25	0.5	0.9	87	400			1
488549	4.26577e+06	26	0.8	1.3	134	400
488641	4.26577e+06	27	0.3	0.4	59	400
488680	4.26568e+06	28	0.7	1.1	121	400
488721	4.26559e+06	29	1	1.8	146	400
488680	4.26558e+06	30	1.5	3	268	400
488896	4.26782e+06	31	1.5	2.5	236	400
488895	4.2679e+06	32	1.4	2.7	225	400			1
488933	4.26796e+06	33	0.7	1.1	110	400
488957	4.268e+06	34	1.4	2.2	220	400
488965	4.26805e+06	35	1.8	2.7	263	400
489011	4.26813e+06	36	1.4	2.4	215	400
489062	4.26817e+06	37	1.6	3	249	400
489020	4.26821e+06	38	1.8	2.3	255	400
488960	4.26823e+06	39	1.4	2.3	221	400
488985	4.26816e+06	40	1.7	2	279	400
488933	4.26806e+06	41	1.8	2.9	315	400
488965	4.26813e+06	42	1.3	2	210	400
488898	4.26797e+06	43	3	4.4	438	400
488870	4.26793e+06	44	0.8	1.2	135	400
488828	4.26786e+06	45	1.3	1.5	192	400
488753	4.26771e+06	46	2.3	3.7	344	400
488731	4.26764e+06	47	1	1.5	160	400
488718	4.2676e+06	48	2.4	2.9	361	400
488701	4.26756e+06	49	1.3	1.4	187	400
488752	4.2678e+06	50	2	3.3	306	400
488772	4.26789e+06	51	1.5	1.7	214	400
488738	4.2679e+06	52	1.1	1.8	177	400
488779	4.26791e+06	53	1	1	155	400
488803	4.26795e+06	54	1	1.1	144	400
488775	4.26796e+06	55	1	1.3	153	400
488740	4.26795e+06	56	1.4	1.5	214	400
488829	4.26799e+06	57	1.8	2.6	279	400
488773	4.26801e+06	58	1.6	1.8	213	400
488874	4.26803e+06	59	2.6	2.9	384	400
488817	4.26804e+06	60	3.5	5.2	531	400
488819	4.26807e+06	61	2.6	3.3	391	400
488794	4.26809e+06	62	2.9	4.4	431	402
488751	4.2681e+06	63	2.3	3.7	376	403
488745	4.26807e+06	64	4	6.5	637	413
488745	4.26811e+06	65	4.5	5.6	673	426
488758	4.26817e+06	66	3.4	5.8	619	424
488805	4.26816e+06	67	4.9	6.6	739	428
488844	4.26816e+06	68	5.1	7.7	748	431
488861	4.26819e+06	69	3	4.3	429	433
488893	4.26815e+06	70	2.5	4	389	417
488877	4.26811e+06	71	2.5	4.2	398	402
488927	4.26815e+06	72	1.2	1.6	210	400
488933	4.26824e+06	73	1.6	2.3	250	400
488890	4.26825e+06	74	0.9	1.1	132	400
488815	4.26828e+06	75	1.1	1.8	175	400
489001	4.26837e+06	76	3.9	5.4	570	400
489038	4.26835e+06	77	1.2	1.7	191	400
489072	4.26832e+06	78	0.8	1.2	142	400
489088	4.26826e+06	79	1.1	1.7	162	400
489083	4.26822e+06	80	1.2	1.7	218	400

## Sheet: VUL-01_2021
Longitude	Latitude	Point	PM 2.5 µg L-1	PM 10 µg L-1	Particolato x L	CO2 (ppm)	T (°C)	RH (%)	Leaves
496449	4.25168e+06	1	3.2	5	478	400	13	64
496389	4.25162e+06	2	5	7.2	710	400			1
496313	4.25154e+06	3	8.9	15.1	1317	400
496227	4.25145e+06	4	6.1	9.4	940	400
496150	4.25137e+06	5	3.4	5.3	507	400
496061	4.25128e+06	6	2.3	3.1	324	400
495961	4.25117e+06	7	4.7	6.3	705	402
495914	4.25112e+06	8	3.2	4.8	503	404
495862	4.25107e+06	9	3	4.8	442	406
495815	4.25101e+06	10	4.1	6.2	620	411
495767	4.25094e+06	11	4	5.9	448	418			1
495658	4.25077e+06	12	2.9	4.3	415	428
495650	4.25087e+06	13	2.3	3.3	297	429
495653	4.25095e+06	14	4.2	7.5	666	425
495637	4.25104e+06	15	2.7	4.6	407	416
495630	4.25113e+06	16	5.9	8.7	878	403
495708	4.25108e+06	17	7.8	12	1006	400
495771	4.25104e+06	18	2.3	3.9	355	400
495662	4.25111e+06	19	4	6.9	605	400
495625	4.25123e+06	20	4.7	8.3	716	400
495625	4.25134e+06	21	4.3	7.1	648	400
495636	4.25144e+06	22	4.5	8	699	400
495656	4.25153e+06	23	4.7	7.8	704	400
495742	4.25151e+06	24	5.2	8.2	855	400
495638	4.2516e+06	25	7.7	13.4	1123	400
495747	4.25161e+06	26	5.2	8.4	754	400
495818	4.25162e+06	27	3.8	6.2	548	400
495893	4.25157e+06	28	5.1	9.1	799	400
496029	4.25166e+06	29	10.1	15.7	1501	400
496067	4.25161e+06	30	11.9	20.9	1880	400
496113	4.25153e+06	31	14	22	1970	400			1
495995	4.25173e+06	32	3.1	5.6	456	400
495947	4.25181e+06	33	4.4	7.7	665	400
495836	4.25173e+06	34	4.9	8.3	755	400
495905	4.25178e+06	35	5.8	9.1	839	400
495919	4.25186e+06	36	5.2	8.5	774	400
495829	4.25179e+06	37	3.7	6.2	564	400
495740	4.25173e+06	38	5	8.7	752	400
495701	4.25169e+06	39	4.8	8.8	711	400
495882	4.25193e+06	40	3.5	5.8	528	400
495813	4.25205e+06	41	6.2	10.4	911	400
495774	4.25211e+06	42	4.7	6.7	699	400
495709	4.25202e+06	43	5.6	8.4	836	400
495638	4.25191e+06	44	6.2	10.2	928	400
495567	4.25174e+06	45	5.1	9	805	400
495808	4.25215e+06	46	9.9	15.7	1477	400
495858	4.25223e+06	47	7.9	13.3	1002	400
495858	4.25233e+06	48	4.1	6.5	606	400
495913	4.25217e+06	49	2.5	4.3	390	400
495991	4.25203e+06	50	4.2	7.2	687	400
496049	4.25203e+06	51	6.3	10	909	400
496073	4.25196e+06	52	6.1	10.2	921	400
496137	4.25185e+06	53	5.7	8.4	822	400
496156	4.25175e+06	54	6.3	10	912	400
496208	4.25172e+06	55	4.8	8.2	717	400
496251	4.25164e+06	56	3.7	6.2	549	400
496275	4.25154e+06	57	5.9	10.4	900	400
496361	4.25162e+06	58	2.7	4.7	441	400
496437	4.25174e+06	59	5.3	8.3	739	400
496352	4.25178e+06	60	3.9	6.1	609	400
496256	4.25181e+06	61	4.6	7.1	696	400
496281	4.25189e+06	62	3.9	6.6	589	400
496235	4.25196e+06	63	3.8	6.5	582	400
496176	4.25203e+06	64	5.4	8.7	795	400
496035	4.2522e+06	65	6.5	10.7	987	400
496106	4.25224e+06	66	7.9	10.6	900	400
496176	4.2523e+06	67	5.5	10.5	950	400
496245	4.25228e+06	68	2.7	3.9	344	400
496297	4.25222e+06	69	3.8	5.7	645	400
496343	4.25216e+06	70	9.1	16.5	1456	400
496380	4.25211e+06	71	6.4	10.5	868	400
496418	4.25206e+06	72	4.1	6.7	609	400
496430	4.25199e+06	73	4.1	7.1	613	400
496347	4.25201e+06	74	3.1	4.8	421	400
496274	4.25209e+06	75	3.9	6	602	400
496442	4.25194e+06	76	4.9	8.4	737	400
496368	4.2519e+06	77	3.9	6.9	590	400
496412	4.25184e+06	78	4.6	7.7	691	400
496471	4.2518e+06	79	4.9	7.9	738	400
496523	4.25179e+06	80	5.5	9.2	803	400
496518	4.25173e+06	81	4.4	7.5	641	400
496572	4.25165e+06	82	8.4	12.7	1027	400
496650	4.25158e+06	83	6.6	11.9	1000	400
496557	4.25188e+06	84	5	8.5	730	400
496488	4.25194e+06	85	7.2	12.8	1080	400
496483	4.25195e+06	87	129	253	20460	410
496476	4.25197e+06	88	14.1	20.9	2246	413
496468	4.252e+06	89	5.7	8	702	416
496513	4.252e+06	90	3.7	6.5	580	421
496467	4.25202e+06	91	4.9	7.4	647	425
496471	4.25203e+06	92	656	999.9	131850	449
496476	4.25204e+06	93	6.3	13	1166	643
496439	4.25204e+06	94	7.1	11.8	972	665

## Sheet: VUL-10-2021
E	N	CO2	T
496483	4.25197e+06	677	86
496486	4.25198e+06	675	43
496490	4.25199e+06	658	53
496501	4.25201e+06	675	35
496498	4.25201e+06	570	47
496482	4.252e+06	540	36
496471	4.252e+06	570	34
496461	4.25199e+06	527	28
496457	4.25198e+06	527	25
496469	4.25197e+06	537	50
496453	4.25198e+06	550	27
496448	4.25197e+06	554	26
496458	4.25196e+06	552	28
496470	4.25195e+06	547	51
496482	4.25195e+06	544	51
496444	4.25199e+06	552	23
496456	4.252e+06	552	23
496465	4.252e+06	522	28
496483	4.25201e+06	513	30
496495	4.25202e+06	512	37
496491	4.25203e+06	512	25
496490	4.25204e+06	509	23
496486	4.25206e+06	502	21
496467	4.25206e+06	500	21
496453	4.25205e+06	500	20
496434	4.25204e+06	490	19
496445	4.25203e+06	490	22
496455	4.25204e+06	492	27
496467	4.25205e+06	490	22
496472	4.25203e+06	490	38
496479	4.25203e+06	500	47
496476	4.25203e+06	520	52
496475	4.25204e+06	530	88
496476	4.25205e+06	550	25
496482	4.25205e+06	552	74
496483	4.25205e+06	2250	38
496486	4.25203e+06	580	33
496485	4.25202e+06	540	27
496470	4.25202e+06	533	29
496460	4.25202e+06	550	27
496446	4.25202e+06	554	23
496436	4.252e+06	551	23
496483	4.25206e+06	671	22
496474	4.25207e+06	717	22
496452	4.25206e+06	630	20
496460	4.25207e+06	535	23
496470	4.25208e+06	522	23
496480	4.25208e+06	510	23
496487	4.25208e+06	500	23
496483	4.25209e+06	476	23
496474	4.25209e+06	571	23
496464	4.25209e+06	470	22
496461	4.2521e+06	480	22
496470	4.2521e+06	486	23
496477	4.2521e+06	453	21
496474	4.25211e+06	457	22
496467	4.25211e+06	459	23
496457	4.25211e+06	464	22
496457	4.25212e+06	474	23
496465	4.25212e+06	480	23
496473	4.25212e+06	482	22
496469	4.25213e+06	492	22
496464	4.25213e+06	498	23
496454	4.25213e+06	501	22
496454	4.25214e+06	502	22
496460	4.25214e+06	467	23
496468	4.25214e+06	470	22
496467	4.25215e+06	472	23
496458	4.25215e+06	472	23
496449	4.25215e+06	475	21
496438	4.25215e+06	477	22
496441	4.25214e+06	480	22
496451	4.25214e+06	482	22
496451	4.25213e+06	485	23
496442	4.25213e+06	484	21
496445	4.25212e+06	485	21
496454	4.25212e+06	485	22
496455	4.25211e+06	485	23
496454	4.2521e+06	490	23
496434	4.25216e+06	488	21
496445	4.25216e+06	490	22
496455	4.25216e+06	490	23
496466	4.25216e+06	490	22
496465	4.25217e+06	488	22
496456	4.25217e+06	474	23
496446	4.25217e+06	475	22
496433	4.25217e+06	479	22
496429	4.25218e+06	479	22
496428	4.25219e+06	482	23
496438	4.25219e+06	482	23
496447	4.25219e+06	481	23
496455	4.25219e+06	485	24
496468	4.2522e+06	471	22
496465	4.25221e+06	474	24
496470	4.25221e+06	475	22
496472	4.25222e+06	477	22
496465	4.25223e+06	481	23
496465	4.25223e+06	481	23
496475	4.25223e+06	480	23
496477	4.25224e+06	481	22
496468	4.25224e+06	482	23
496459	4.25225e+06	485	23
496461	4.25225e+06	486	23
496470	4.25225e+06	485	23
496481	4.25225e+06	485	22
496483	4.25226e+06	485	23
496474	4.25227e+06	444	23
496465	4.25227e+06	445	23
496469	4.25228e+06	449	23
496477	4.25228e+06	451	23
496486	4.25228e+06	453	20
496488	4.25229e+06	451	21
496481	4.25229e+06	451	23
496475	4.2523e+06	458	23
496478	4.2523e+06	454	23
496491	4.2523e+06	451	21

## Sheet: VUL-11-2021
E	N	PM2.5	PM10	CO2
496528	4.25175e+06	6.1	8.4	605
496571	4.25165e+06	7.8	12.3	605
496471	4.2517e+06	7.2	12.7	570
496367	4.25162e+06	6.3	9.2	546
496296	4.25157e+06	7.8	10	533
496257	4.25164e+06	6.8	8.8	519
496179	4.25177e+06	7	9.2	502
496026	4.25167e+06	9.4	13.7	484
495998	4.25172e+06	10.1	14.7	489
495949	4.25181e+06	7	10.3	484
495889	4.25177e+06	10.5	15.2	487
495833	4.25173e+06	9	13.1	491
495920	4.25186e+06	7	9.5	491
495827	4.25179e+06	9.1	11	496
495763	4.25174e+06	8.6	11.2	494
495702	4.2517e+06	8.4	12.4	495
495880	4.25193e+06	6.1	8.7	480
495995	4.25203e+06	8.1	11.7	472
495810	4.25205e+06	4.3	7.4	478
495777	4.25211e+06	6	9.1	481
495797	4.25214e+06	6	10.3	486
495867	4.25223e+06	5.6	8.2	485
495845	4.25233e+06	4.1	6.1	483
495920	4.25216e+06	6	9.5	468
496033	4.2522e+06	4.9	6.2	476
496101	4.25224e+06	5.9	8.3	560
496179	4.25233e+06	3.6	5.2	449
496246	4.25229e+06	5.8	9.4	459
496290	4.25222e+06	6.2	8.8	463
496344	4.25216e+06	5.7	8	514
496383	4.25211e+06	4.9	5.3	518
496416	4.25207e+06	7.6	11.2	521
496428	4.25203e+06	6.1	9.2	536
496440	4.25198e+06	7.9	11.6	545
496388	4.25202e+06	5.6	8.8	534
496346	4.25201e+06	6	9.3	520
496267	4.2521e+06	6.1	9.3	510
496452	4.25194e+06	5.8	9.6	476
496575	4.25189e+06	9.6	14.2	475
496511	4.2518e+06	11.4	17.7	479
496472	4.2518e+06	8.5	11.7	483
496418	4.25183e+06	6.3	9	493
496374	4.25189e+06	5.4	8.2	500
496264	4.25194e+06	4	5.7	521
496195	4.25201e+06	6.5	9.8	514
496285	4.25188e+06	6.1	8.5	498
496250	4.25181e+06	8.8	13.3	488
496149	4.25183e+06	7	10.4	477
496076	4.25196e+06	5.8	9.2	483
496052	4.25202e+06	3.9	5.9	484
495707	4.25202e+06	8.1	12.5	467
495634	4.2519e+06	5.4	8.4	464
495567	4.25178e+06	4.5	6.3	455
495637	4.2516e+06	8.1	10.6	461
495740	4.2516e+06	7.3	10.4	463
495807	4.25162e+06	8.5	12.9	456
495889	4.25156e+06	8.1	12.2	455
495654	4.25152e+06	8.2	13.3	454
495739	4.25151e+06	5.5	8.9	455
495643	4.25149e+06	4.2	6.3	459
495627	4.25131e+06	12	18	482
495623	4.25122e+06	5.8	7.4	462
495632	4.25113e+06	4.7	7.2	452
495634	4.25105e+06	5.6	8.7	434
495653	4.25095e+06	4.6	6.8	435
495651	4.25087e+06	4.7	7.5	437
495655	4.25077e+06	5	7.1	439
495763	4.25094e+06	11.7	20.8	452
495813	4.25102e+06	11.5	25.8	469
495756	4.25105e+06	5.8	8.6	490
495718	4.25108e+06	5.2	6.8	493
495786	4.25103e+06	6	7.7	507
495860	4.25107e+06	5.5	8.1	563
495912	4.25113e+06	5.5	8.3	572
495954	4.25117e+06	5.9	9	579
496020	4.25125e+06	6.8	9.7	600
496051	4.25128e+06	6.7	9.2	611
496138	4.25136e+06	7.1	9.2	621
496164	4.25142e+06	6.6	10.2	1140
496105	4.25142e+06	7.4	11.5	1175
496040	4.25143e+06	6.3	8.2	1175
496149	4.25146e+06	20.2	39.9	1120
496116	4.25151e+06	29.5	43.6	1106
496071	4.25159e+06	9.6	15	925
495986	4.25153e+06	8.1	11.4	868
496064	4.25145e+06	8.8	13.3	859
496047	4.25147e+06	6.9	10.2	855
495973	4.25143e+06	7.9	11.2	883
495956	4.25139e+06	7.8	11.9	1336
495892	4.25141e+06	7.4	10.9	1556
496135	4.25139e+06	6.6	9.6	830
496067	4.25136e+06	8.5	11.6	809
496004	4.25136e+06	7.8	11.5	792
496207	4.25146e+06	9.6	14.2	1009
496233	4.25149e+06	10.6	14.2	1009
496182	4.2514e+06	7.8	11.6	2044
496259	4.25147e+06	6.3	9.7	1780
496302	4.25153e+06	6.7	9.7	1752
496328	4.25155e+06	8.7	14	1680
496395	4.25162e+06	8.6	12.7	884
496447	4.25173e+06	7	11	526
496370	4.25177e+06	6.5	9	521
496450	4.25198e+06	5.7	8.4	572
496464	4.25197e+06	4.2	6.5	574
496476	4.25197e+06	5.8	8.9	568
496485	4.25197e+06	6.2	11.1	563
496488	4.25198e+06	4.6	7.1	564
496490	4.252e+06	5.1	7.7	570
496501	4.25201e+06	4.2	7.3	574
496483	4.252e+06	4.5	7.1	577
496474	4.252e+06	4.3	7.3	569
496459	4.25199e+06	4.2	6.9	585
496487	4.25195e+06	6.3	10.1	614
496475	4.25195e+06	5	7.1	616
496462	4.25195e+06	5.3	8	600
496454	4.25196e+06	5.7	8.7	578
496446	4.25197e+06	3.8	6	559
496451	4.25199e+06	4.4	7.1	542
496457	4.252e+06	4.8	7	507
496463	4.252e+06	5.5	8.4	489
496472	4.25201e+06	5.9	9.4	475
496482	4.25201e+06	5.8	8.4	472
496493	4.25202e+06	6.5	9.5	474
496467	4.25202e+06	5.2	7.9	476
496462	4.25202e+06	5.8	8	480
496477	4.25202e+06	5.1	7.8	482
496490	4.25203e+06	6.5	10	485
496489	4.25204e+06	6.1	9.4	496
496486	4.25205e+06	6.3	8.6	508
496467	4.25206e+06	5.6	8.9	514
496451	4.25205e+06	4.8	6.9	522
496433	4.25204e+06	5.3	7.5	517
496437	4.25203e+06	4.6	7.3	522
496439	4.25202e+06	4.9	8.3	514
496452	4.25202e+06	3.7	5.1	508
496440	4.25203e+06	8.3	14	495
496444	4.25204e+06	6	9.6	493
496453	4.25204e+06	6.1	8.8	490
496460	4252030	3.9	6.3	497
496459	4.25204e+06	4.2	6.9	500
496476	4.25205e+06	5.4	7.3	504
496475	4.25204e+06	4.9	6.7	508
496474	4.25203e+06	5.6	9	522
496485	4.25203e+06	6	8.9	524
496482	4.25205e+06	6.6	10.3	561
496443	4.252e+06	5.1	7.6	582
496437	4.25206e+06	7	9.4	491
496448	4.25206e+06	5.4	7.9	491
496462	4.25206e+06	3.9	5.1	490
496478	4.25207e+06	3.9	4.9	491
496480	4.25208e+06	5.2	7	496
496467	4.25208e+06	5.5	8.6	500
496455	4.25208e+06	4.6	7.6	508
496457	4.25209e+06	8.1	124	508
496467	4.2521e+06	6.1	8.8	508
496476	4.2521e+06	5.3	7.8	509
496474	4.25211e+06	4.7	6.8	507
496466	4.25211e+06	4.6	7.3	510
496453	4.25211e+06	4.8	7.8	507
496447	4.25212e+06	5.4	8.2	511
496459	4.25212e+06	5.9	8.4	507
496471	4.25213e+06	5.8	9.3	507
496470	4.25214e+06	4.7	6.8	506
496461	4.25214e+06	5.1	7.8	507
496445	4.25214e+06	4.4	6.6	508
496443	4.25215e+06	5	7.9	507
496456	4.25215e+06	5.4	8	511
496468	4.25215e+06	5.6	9.2	510
496468	4.25217e+06	5.6	9	511
496457	4.25217e+06	5	6	511
496443	4.25216e+06	4.4	6.8	511
496435	4.25217e+06	5.1	7.5	514
496441	4.25219e+06	5.2	7.4	524
496451	4.2522e+06	5.1	7.4	540
496473	4.25221e+06	5.2	8.5	542
496476	4.25222e+06	5.1	7.3	549
496466	4.25222e+06	4.2	6.3	552
496467	4.25224e+06	5.4	9	549
496479	4.25224e+06	6.3	9	547
496483	4.25225e+06	6	9	544
496473	4.25225e+06	4.3	6.9	540
496462	4.25225e+06	5.2	7.8	530
496467	4.25226e+06	5.3	7.8	526
496475	4.25226e+06	5.1	7.6	521
496489	4.25227e+06	5	7.4	521
496490	4.25228e+06	5.2	7.2	522
496484	4.25229e+06	5.9	8.8	522
496477	4.25231e+06	5	6.6	520
496501	4.25231e+06	5.5	7.6	520
